# Supplementary material for: AI and Primary Care: Scoping Review
Source: J Med Internet Res. 2025 Aug 15;27:e65950. doi: 10.2196/65950 (PMC12368388; doi:10.2196/65950)
Supplement: Multimedia Appendix 2 — The database used in the scoping review. [file jmir-v27-e65950-s002.xlsx]

## Sheet: Sheet1
Title	Author(s)	Year	Journal	DOI	Study Design	Setting/Context	Population/Participants	Data Sources	Clinical Setting	Key Findings	Summary	Theme
Artificial intelligence (AI) acceptance in primary care during the coronavirus pandemic: What is the role of patients' gender, age and health awareness? A two-phase pilot study	Chalutz Ben-Gal H.	2023	Frontiers in Public Health	10.3389/fpubh.2022.931225	Mixed methods pilot study on AI acceptance in PC	Primary care settings during COVID-19 in Israel	447 patients and 18 key informants	Semi-structured interviews and online surveys	Optimism and innovativeness were key predictors of AI acceptance.	- Sociodemographic factors were not significant predictors of AI acceptance. - Privacy concerns and health awareness influenced acceptance.	The study explored patient readiness for AI in primary care, highlighting social and behavioral determinants of acceptance.	Acceptance, Implementation, and Experiences of AI in Primary Care
Artificial Intelligence and Clinical Decision Support Systems or Automated Interpreters: What Characteristics Are Expected by French General Practitioners?	Tabla et al.	2022	MEDINFO Proceedings	10.3233/SHTI220207	Cross-sectional survey of French GPs on AI modules	General practice settings in France	126 GPs	Survey responses on Likert scales	GPs prioritized AI modules for urgent diagnoses, EHR integration, and personalized care.	- GPs valued AI for improving workflows and patient engagement. - Concerns about autonomy and usability of AI tools.	This study identified criteria for desirable AI modules in general practice, emphasizing usability and relevance.	Acceptance, Implementation, and Experiences of AI in Primary Care
Artificial intelligence in breast cancer screening: primary care provider preferences	Hendrix et al.	2021	Journal of the American Medical Informatics Association	10.1093/jamia/ocaa292	Discrete choice experiment on AI in breast cancer screening	Primary care settings in the US	91 PCPs	Qualitative interviews and survey responses	Sensitivity was the most important attribute for PCPs in AI-based breast cancer screening tools.	- PCPs preferred AI tools that maintained radiologist involvement. - Acceptance of AI as a triage tool for reducing false positives.	The study explored PCPs' preferences for AI in breast cancer screening, emphasizing sensitivity and interpretability.	Acceptance, Implementation, and Experiences of AI in Primary Care
Artificial Intelligence in Primary Health Care: Perceptions, Issues, and Challenges	Liyanage et al.	2019	IMIA Yearbook of Medical Informatics	10.1055/s-0039-1677901	Three-round Delphi consensus study on AI in PHC	International panel across 9 countries	20 experts in health informatics and PHC	Survey responses and panel discussions	AI is promising but requires rigorous design, evaluation, and ethical implementation.	- Identified challenges in AI integration, including ethical concerns and clinical workflow issues. - Recommendations for improving AI adoption in PHC.	The study highlighted potential and challenges of AI in primary health care, advocating for ethical and evidence-based implementation.	Acceptance, Implementation, and Experiences of AI in Primary Care
Barriers and Facilitators of Artificial Intelligence in Family Medicine: An Empirical Study With Physicians in Saudi Arabia	Alanzi et al.	2023	Cureus	10.7759/cureus.49419	Cross-sectional survey on AI barriers and facilitators	Family medicine in Saudi Arabia	157 family physicians	Survey data on attitudes and influencing factors for AI adoption	Facilitators include data access and telemedicine; barriers include privacy and regulatory issues.	- Younger physicians showed higher AI acceptance. - Privacy concerns and regulatory gaps hinder adoption.	The study explored barriers and facilitators to AI adoption in family medicine, highlighting generational differences and systemic challenges.	Acceptance, Implementation, and Experiences of AI in Primary Care
Connecting artificial intelligence and primary care challenges: findings from a multi stakeholder collaborative consultation	Kueper et al.	2022	BMJ Health Care Informatics	10.1136/bmjhci-2021-100493	Multi-stakeholder consultation on AI priorities for primary care	Ontario, Canada	Various stakeholders, including providers and patients	Nominal group discussions, surveys	Identified nine AI priorities, including risk profiling and administrative task support.	- Barriers include equity concerns and data quality. - Stakeholders prioritized AI for preventative care and patient management.	The consultation identified AI priorities for primary care and barriers to implementation, focusing on equity and system-level challenges.	Acceptance, Implementation, and Experiences of AI in Primary Care
Determinants of the implementation of an artificial intelligence-supported device for the screening of diabetic retinopathy in primary care - a qualitative study	Held et al.	2022	Health Informatics Journal	10.1177/14604582221112816	Qualitative study on AI implementation barriers and facilitators	General practices in Germany	24 healthcare professionals (GPs, MAs, and ophthalmologists)	Semi-structured interviews	Identified financial, technical, and attitudinal barriers to AI adoption.	- Personal attitudes toward AI significantly impact adoption. - Suggested strategies include education and technical support.	The study explored barriers and facilitators for AI-based DR screening implementation, emphasizing personal attitudes and technical support.	Acceptance, Implementation, and Experiences of AI in Primary Care
Determinants of the implementation of artificial intelligence-based screening for diabetic retinopathy-a cross-sectional study with general practitioners in Germany	Wewetzer et al.	2023	Digital Health	10.1177/20552076231176644	Cross-sectional survey on AI implementation for DR screening	Primary care practices in Germany	209 general practitioners	Survey data on costs, usability, and integration of AI tools	GPs ranked costs, reimbursement policies, and device usability as critical barriers.	- AI implementation challenges include financial constraints and lack of integration. - Physicians showed interest in AI tools for enhancing patient care.	This study identified barriers and enablers for implementing AI-based diabetic retinopathy screening in primary care.	Acceptance, Implementation, and Experiences of AI in Primary Care
General Practitioners' Attitudes Toward Artificial Intelligence-Enabled Systems: Interview Study	Buck et al.	2022	Journal of Medical Internet Research	10.2196/28916	Interview-based qualitative study on GPs' attitudes toward AI	Primary care in Germany	18 general practitioners	Semi-structured interviews, grounded theory analysis	Identified five categories influencing GPs' attitudes, including concerns and minimum requirements for AI.	- Concerns about autonomy and trust in AI systems hindered adoption. - Emphasized the importance of user-friendly design and regulatory clarity.	The study explored factors influencing GPs' attitudes toward AI-enabled systems in diagnosis.	Acceptance, Implementation, and Experiences of AI in Primary Care
Implementing artificial intelligence in Canadian primary care: Barriers and strategies identified through a national deliberative dialogue	Darcel et al.	2023	PLoS ONE	10.1371/journal.pone.0281733	Emergent qualitative study using deliberative dialogues	Primary care settings across 8 Canadian provinces	48 participants: 22 patients, 21 primary care providers, and 5 health system leaders	Virtual deliberative dialogue sessions	Identified barriers and strategies for AI implementation, focusing on trust, system readiness, and regulation.	- Four key themes identified: system readiness, bias/inequity, regulation, and human enablers. - Participatory co-design and iterative implementation emerged as critical strategies.	This study explored barriers and strategies for implementing AI in Canadian primary care, emphasizing stakeholder involvement and trust-building.	Acceptance, Implementation, and Experiences of AI in Primary Care
Interest in artificial intelligence for the diagnosis of non-melanoma skin cancer: a survey among French general practitioners	Samaran et al.	2021	European Journal of Dermatology	10.1684/ejd.2021.4090	Cross-sectional survey on AI for non-melanoma skin cancer	Primary care in France	150 general practitioners	Survey responses	GPs showed interest in AI diagnostic tools but cited cost and availability concerns.	- 86% of GPs agreed AI tools could improve diagnosis of non-pigmented skin tumors. - Majority were unwilling to pay for the software.	The study highlighted GPs' interest in AI tools for skin cancer diagnosis but identified financial and accessibility barriers.	Acceptance, Implementation, and Experiences of AI in Primary Care
Is primary health care ready for artificial intelligence? What do primary health care stakeholders say?	Terry et al.	2022	BMC Medical Informatics and Decision Making	10.1186/s12911-022-01984-6	Descriptive qualitative study on AI in primary health care	Primary care in Ontario, Canada	14 primary health care stakeholders	In-depth interviews, thematic analysis	Explored stakeholders' perspectives on AI applications and barriers in primary care.	- Identified a mismatch between envisioned AI applications and current realities. - Emphasized the need for co-creation, high-quality data, and ethical considerations.	This study provided insights into challenges and facilitators for AI adoption in primary health care.	Acceptance, Implementation, and Experiences of AI in Primary Care
Knowledge and perception of primary care healthcare professionals on the use of artificial intelligence as a healthcare tool	Catalina et al.	2023	Digital Health	10.1177/20552076231180511	Cross-sectional survey	Primary care in Catalonia, Spain	301 healthcare professionals	Shinners Artificial Intelligence Perception survey	Perceptions on AI in radiology and healthcare were measured.	- 85.7% understood AI's concept, and 91.4% wanted training. - Ethical concerns and interoperability were main challenges.	The survey highlighted healthcare professionals' perceptions of AI, indicating optimism and readiness for training.	Acceptance, Implementation, and Experiences of AI in Primary Care
Patient perspectives on data sharing regarding implementing and using artificial intelligence in general practice - a qualitative study	Mikkelsen et al.	2023	BMC Health Services Research	10.1186/s12913-023-09324-8	Qualitative interview-based study	General practice in Denmark	10 patients	Interviews using vignettes	Patients viewed AI as beneficial for decision support but emphasized preserving GP autonomy.	- Trust in GPs is essential for data sharing. - Patients supported AI as a supplementary tool, not a replacement for doctors.	Patient perspectives on AI highlight trust and the need to maintain GP-patient relationships.	Acceptance, Implementation, and Experiences of AI in Primary Care
Patients' Utilization and Perception of an Artificial Intelligence-Based Symptom Assessment and Advice Technology in a British Primary Care Waiting Room: Exploratory Pilot Study	Miller et al.	2020	JMIR Human Factors	10.2196/19713	Exploratory pilot study	Primary care in the UK	523 patients	Survey responses after using Ada symptom checker	Evaluated usability and acceptability of an AI-based symptom checker.	- High ease of use reported by 98% of participants. - Younger users more likely to find it helpful; recommended for future resource allocation studies.	The Ada app was highly acceptable among patients; further studies on health system impacts are recommended.	Acceptance, Implementation, and Experiences of AI in Primary Care
Priorities for Artificial Intelligence Applications in Primary Care: A Canadian Deliberative Dialogue with Patients, Providers, and Health System Leaders	Upshaw et al.	2023	Journal of the American Board of Family Medicine	10.3122/jabfm.2022.220171R1	Deliberative dialogue with mixed stakeholders	Primary care in Canada	48 participants: patients, providers, health system leaders	Virtual dialogues and thematic analysis	Participants prioritized AI for documentation, triage, and clinical decision support.	- Emphasis on equity, safety, and training. - AI should support practice operations and triage while ensuring patient-centered care.	This study developed a stakeholder-informed agenda for AI applications in Canadian primary care.	Acceptance, Implementation, and Experiences of AI in Primary Care
Requirements analysis for an AI-based clinical decision support system for general practitioners: a user-centered design process	Schütze et al.	2023	BMC Medical Informatics and Decision Making	10.1186/s12911-023-02245-w	User-centered design, qualitative study	Primary care in Germany	5 General Practitioners	Interviews and workshops	Analyzed workflows for implementing AI decision support systems in GP settings.	- AI should focus on atypical disease patterns and provide transparent diagnoses. - Importance of usability, interoperability, and communication integration.	User-centered requirements for AI-based decision support systems were developed, emphasizing ease of use and data transparency.	Acceptance, Implementation, and Experiences of AI in Primary Care
Supporting primary care through symptom checking artificial intelligence: a study of patient and physician attitudes in Italian general practice	Mahlknecht et al.	2023	BMC Primary Care	10.1186/s12875-023-02143-0	Feasibility study	General practice in northern Italy during COVID-19	Patients and GPs in Italian primary care settings	Symptom checker chatbot data and participant evaluations	Integration of symptom checkers in general practice	49% of patients and 27% of physicians expressed satisfaction with the symptom checker. It was seen as useful for self-reflection and preliminary health appraisals but raised usability concerns.	The study explored the feasibility of integrating symptom checkers into primary care workflows, finding potential for time-saving and reducing unnecessary visits but highlighting challenges in adoption.	Acceptance, Implementation, and Experiences of AI in Primary Care
Towards successful implementation of artificial intelligence in skin cancer care: a qualitative study exploring the views of dermatologists and general practitioners	Sangers et al.	2023	Archives of Dermatological Research	10.1007/s00403-022-02492-3	Qualitative study	Primary and secondary care in dermatology	16 dermatologists and 17 GPs in the Netherlands	Focus groups and thematic content analysis	AI-assisted skin cancer detection and management	AI was perceived to improve diagnostic accuracy and care pathways but raised concerns about bias, usability, and fear of replacement.	The study identified perceived benefits and barriers to implementing AI in skin cancer care, emphasizing the need for algorithm transparency, validation, and usability.	Acceptance, Implementation, and Experiences of AI in Primary Care
Collaboration, not Confrontation: Understanding General Practitioners’ Attitudes Towards Natural Language and Text Automation in Clinical Practice	Fraile Navarro et al.	2023	ACM Transactions on Computer-Human Interaction	10.1145/3569893	Qualitative study with thematic analysis	Primary care clinical settings in Australia	10 General Practitioners	Semi-structured interviews and thematic analysis	Use of natural language processing for clinical text automation	GPs expressed interest in doctor-AI collaboration, emphasizing the need for control over automation systems and highlighting challenges like workflow integration and usability.	The study identified positive attitudes toward NLP in automating EHR documentation, with suggestions for improving clinician-AI collaboration.	Acceptance, Implementation, and Experiences of AI in Primary Care
Navigating the Doctor-Patient-AI Relationship: A Mixed-Methods Study of Physician Attitudes Toward Artificial Intelligence in Primary Care	Allen et al.	2024	BMC Primary Care	10.1186/s12875-024-02282-y	Mixed-methods study	Primary care in a Southern California academic health system	47 primary care physicians (survey), 15 interviewed	Survey and semi-structured interviews	AI applications in primary care, including disease screening and administrative tasks	PCPs highlighted both technological and workflow challenges, emphasizing equity concerns in AI deployment.	The study provided insights into PCP attitudes and underscored the need for AI tools to address both technical and process-oriented concerns.	Acceptance, Implementation, and Experiences of AI in Primary Care
Predicting GPs' Engagement with Artificial Intelligence	Sola et al.	2018	British Journal of Healthcare Management	https://doi.org/10.12968/bjhc.2018.24.3.134	Survey-based quantitative study	Primary care in the UK	110 General Practitioners	Structured questionnaire on self-efficacy and AI perceptions	AI adoption in primary care symptom checking	Higher self-efficacy correlated with viewing AI as an opportunity rather than a threat.	The study suggested that fostering self-efficacy among GPs could promote positive engagement with AI technologies.	Acceptance, Implementation, and Experiences of AI in Primary Care
Artificial Intelligence Anxiety of Family Physicians in Turkey	Başer et al.	2021	Progress in Nutrition	10.23751/pn.v23iS2.12003	Cross-sectional descriptive study	Primary care in Turkey	402 family physicians	AI Anxiety Scale (Turkish version)	General attitudes toward AI in family medicine	Physicians showed low anxiety levels, with structured AI training suggested to enhance integration in family medicine.	The study assessed AI-related anxiety and proposed structured training programs to improve AI adoption in primary care.	Acceptance, Implementation, and Experiences of AI in Primary Care
Patient and Provider Experience with Artificial Intelligence Screening Technology for Diabetic Retinopathy in a Rural Primary Care Setting	Nolan et al.	2023	Journal of Maine Medical Center	10.46804/2641-2225.1144	Non-randomized, single-center prospective observational study	Rural primary care in Maine, USA	102 patients and 13 primary care providers	Patient and provider surveys	Point-of-care diabetic retinopathy screening	Providers reported improved access and screening rates, though implementation challenges were noted. Patients expressed willingness to continue screenings in primary care.	The study evaluated AI-enabled diabetic retinopathy screening, emphasizing its feasibility in rural settings and potential to improve care access.	Acceptance, Implementation, and Experiences of AI in Primary Care
Classifying unstructured electronic consult messages to understand primary care physician specialty information needs	Ding et al.	2022	Journal of the American Medical Informatics Association	10.1093/jamia/ocac092	Diagnostic accuracy study	eConsult systems in the San Francisco Health Network (SFHN), focusing on gastroenterology, neurology, and urology	709,298 deidentified eConsult messages from 2008–2017	San Francisco Health Network eConsult system	Developed classifiers using machine learning techniques (e.g., BERT). Evaluated multitask learning and domain-adaptive pretraining. Explored sharing information across specialties to reduce labeling efforts.	Sharing information across specialties (e.g., urology and neurology) improved performance when the specialties were similar in procedural and cognitive care balance. Domain-adaptive pretraining led to consistent improvements. Developed strategies to minimize human annotation efforts.	The study developed machine learning models to classify eConsult questions by type and content, demonstrating the effectiveness of domain-adaptive pretraining and multitask learning for improving classification accuracy and reducing annotation needs.	Comprehensive Chronic Disease Management and Coordinated Care
Artificial intelligence-supported web application design and development for reducing polypharmacy side effects and supporting rational drug use in geriatric patients	Akyon et al.	2023	Frontiers in Medicine	10.3389/fmed.2023.1029198	Cross-sectional observational study on AI-supported web app for polypharmacy management	Single-center study in Ankara, Türkiye	296 geriatric patients aged ≥65 with multimorbidity	Patient records, drug prospectuses, and peer-reviewed articles	AI-supported tool reduced detection time of drug interactions from 37 min to 33.8 s, covering multiple PIM criteria.	- High PIM detection rate (75.3%) across six criteria, with EU(7)-PIM having the highest coverage (63.5%). - Improved efficiency in identifying drug–drug and drug-disease interactions.	This study validated an AI-based tool for geriatric polypharmacy management, improving detection of inappropriate medications and interactions.	Comprehensive Chronic Disease Management and Coordinated Care
Automated diabetic retinopathy screening for primary care settings using deep learning	Bhuiyan et al.	2021	Intelligence-Based Medicine	10.1016/j.ibmed.2021.100045	Validation study with external datasets	Primary care and telemedicine	Images from 88702 Kaggle dataset images (training), 1748 Messidor-2 dataset images (validation), and 264 prospectively collected retinal images (13 referable, 251 non-referable) from two primary care clinics in Queens, NY	Kaggle and Messidor-2 public datasets, plus prospectively collected retinal images from primary care clinics, graded by ophthalmologists.	Primary care settings, telemedicine	Achieved high sensitivity (99.21%) and specificity (97.59%) on Kaggle dataset. External validation on Messidor-2 achieved sensitivity (97.63%) and specificity (99.49%). Performance in primary care: sensitivity 92.3%, specificity 94.8%. AUC values > 0.99 for all datasets.	The AI-based tool demonstrated robust performance for screening diabetic retinopathy (DR) in primary care settings, achieving near state-of-the-art accuracy with high sensitivity and specificity. Validated with large datasets and primary care images.	Comprehensive Chronic Disease Management and Coordinated Care
Combined automated screening for age-related macular degeneration and diabetic retinopathy in primary care settings	Bhuiyan et al.	2021	Annals of Eye Science	10.21037/aes-20-114	Prospective Study from nonselected and selected patients	Primary care settings	340 non-dilated subjects over 50 years of age, including 152 diabetic patients in New York clinics.	Retinal fundus images from Topcon TRC NW6, DRS, and Eidon cameras.	Primary care and retina clinics	For AMD: Sensitivity = 86.6%, Specificity = 92.1%, Accuracy = 90.7%. For DR: Sensitivity = 97.0%, Specificity = 96.3%, Accuracy = 96.3%. High kappa scores indicating strong agreement with expert graders.	Demonstrated feasibility of a combined AI-based automated screening tool for AMD and DR in primary care settings. The tool showed high accuracy and potential for integration into public health screening programs, reducing vision loss and healthcare costs.	Comprehensive Chronic Disease Management and Coordinated Care
Diabetic Retinopathy Screening with Automated Retinal Image Analysis in a Primary Care Setting Improves Adherence to Ophthalmic Care	Liu et al.	2021	Ophthalmology Retina	10.1016/j.oret.2020.06.016	Prospective cohort study on AI-assisted diabetic retinopathy screening	Low-income primary care practice, Saint Louis, MO, USA	180 adult diabetes patients	Nonmydriatic fundus photography, automated retinal image analysis (ARIAS)	AI screening increased adherence to follow-up care: 55.4% compared to 18.7% historically.	- AI screening system showed 100% sensitivity and 65.67% specificity. - Reduced unnecessary referrals by 50% for low-risk patients. - Improved adherence to follow-up ophthalmic care in underserved populations.	AI-assisted diabetic retinopathy screening in a low-resource setting improved adherence to follow-up care and reduced unnecessary referrals, demonstrating significant public health impact.	Comprehensive Chronic Disease Management and Coordinated Care
Diabetic Retinopathy Telemedicine Outcomes With Artificial Intelligence-Based Image Analysis, Reflex Dilation, and Image Overread	Mehra et al.	2022	American Journal of Ophthalmology	10.1016/j.ajo.2022.08.008	Retrospective single-institution review with image analysis, dilation, and overreading outcomes assessment	Telemedicine screening for diabetic retinopathy in primary care clinics	1052 adults with diabetes mellitus screened for DR at Mayo Clinic primary care clinics over 18 months	Electronic health records, AI-based fundus image analysis results, and manual overread results	Primary care clinics with telemedicine-based DR screening using AI and reflex dilation	AI-based DR screening had 100% sensitivity and 89.2% specificity for detecting moderate or greater DR. Reflex dilation improved image gradeability to 92%. Age and media opacity were inversely correlated with image quality. Manual review validated the AI results with no false negatives.	AI-based DR telemedicine screening, incorporating reflex dilation and manual overread, achieved high accuracy, improved accessibility, and reduced manual review workload. Reflex dilation was particularly effective in enhancing screening outcomes for older patients or those with media opacities.	Comprehensive Chronic Disease Management and Coordinated Care
Evaluation of Artificial Intelligence-Based Grading of Diabetic Retinopathy in Primary Care	Kanagasingam et al.	2018	JAMA Network Open	10.1001/jamanetworkopen.2018.2665	Diagnostic study of AI-based grading for diabetic retinopathy	Primary care practice in Western Australia	193 diabetic patients; 386 retinal images evaluated	Color fundus images evaluated by AI and ophthalmologists	AI achieved 92% specificity and 100% negative predictive value but faced challenges with false positives (PPV: 12%).	- AI successfully ruled out retinopathy in 92% of cases without requiring ophthalmologist review. - False positives driven by image quality and low disease incidence in the study cohort.	The study demonstrated the potential of AI in primary care diabetic retinopathy screening while highlighting challenges such as false positives and image quality issues.	Comprehensive Chronic Disease Management and Coordinated Care
Pivotal trial of an autonomous AI-based diagnostic system for detection of diabetic retinopathy in primary care offices	Abràmoff et al.	2018	npj Digital Medicine	10.1038/s41746-018-0040-6	Pivotal trial of an autonomous AI-based diagnostic system for diabetic retinopathy detection	Primary care offices, USA	900 adults with diabetes, no prior diabetic retinopathy diagnosis	Nonmydriatic fundus imaging, Optical Coherence Tomography (OCT), and ETDRS grading	AI system exceeded FDA superiority thresholds: Sensitivity 87.2%, Specificity 90.7%, and Imageability rate 96.1%. First FDA-approved autonomous AI diagnostic system.	- AI system robustly detected more than mild diabetic retinopathy (mtmDR). - Improved access to specialty-level diagnostics in primary care. - Potential to reduce vision loss among diabetes patients.	This pivotal trial validated the safety and effectiveness of the first FDA-authorized autonomous AI system for diabetic retinopathy detection, demonstrating its potential for primary care deployment.	Comprehensive Chronic Disease Management and Coordinated Care
Telemedical Diabetic Retinopathy Screening in a Primary Care Setting: Quality of Retinal Photographs and Accuracy of Automated Image Analysis	Wintergerst et al.	2022	Ophthalmic Epidemiology	10.1080/09286586.2021.1939886	Feasibility study on telemedical DR screening in primary care	General practices in Germany	75 diabetic patients	Retinal photographs, automated analysis (EyeArt)	84% evaluable images; AI achieved PPV of 0.80 for any DR and 0.75 for referral-warranted DR.	- High patient acceptance for GP-based screening. - Challenges with image quality and workflow integration.	The study demonstrated the feasibility of integrating telemedical DR screening into GP workflows, with AI assisting in early detection.	Comprehensive Chronic Disease Management and Coordinated Care
Developing an Artificial Intelligence Tool to Predict Vocal Cord Pathology in Primary Care Settings	Compton et al.	2022	The Laryngoscope	10.1002/lary.30432	Development and evaluation of an AI tool for vocal cord pathology	Multidisciplinary voice clinics in Calgary, Canada	203 patients, 1,131 audio samples (Saarbruecken database)	Voice recordings, spectrograms, AI neural network analysis	AI achieved an F1-score of 98% for identifying abnormal pathology and outperformed doctors in certain metrics.	- AI demonstrated high accuracy in detecting and categorizing vocal pathologies. - Proof-of-concept for primary care AI tools in managing dysphonia.	This study validated an AI-based diagnostic tool for vocal pathologies, showing promise for primary care use in triaging dysphonic patients.	Comprehensive Chronic Disease Management and Coordinated Care
Spirometry services in England post-pandemic and the potential role of AI support software: a qualitative study of challenges and opportunities	Doe et al.	2023	British Journal of General Practice	10.3399/BJGP.2022.0608	Qualitative study on AI's role in spirometry services	Primary care across England	28 stakeholders (clinicians, commissioners, advisory roles)	Semi-structured interviews, thematic analysis	Stakeholders emphasized the potential of AI to improve spirometry accuracy and interpretation but highlighted the need for robust validation.	- AI can assist in equitable and accurate spirometry delivery. - Challenges include funding, training, and integration.	The study explored stakeholder perspectives on AI's role in improving spirometry services, emphasizing quality assurance and access equity.	Comprehensive Chronic Disease Management and Coordinated Care
Feasibility study of a clinical decision support system for polymedicated patients in primary care	Manzanet et al.	2023	Healthcare Technology Letters	10.1049/htl2.12046	Feasibility study evaluating AI-based Clinical Decision Support System (CDSS)	Primary care system in Madrid, Spain	Older patients with polypharmacy	Electronic Medical Records (EMR) and CDSS logs	Primary care prescription management for elderly patients	CDSS improved medication safety, reducing inappropriate prescriptions and adverse drug events.	CDSS implementation in primary care led to improved prescribing practices for elderly patients with polypharmacy, enhancing patient safety.	Comprehensive Chronic Disease Management and Coordinated Care
A Decision Support System for Diabetes Chronic Care Models Based on General Practitioner Engagement and EHR Data Sharing	Frontoni et al.	2020	IEEE Journal of Translational Engineering in Health and Medicine	10.1109/JTEHM.2020.3031107	Pilot study using EHR-based Decision Support System	General Practitioner setting in Italy using a cloud-based infrastructure	EHR data from 41,237 T2D patients	Electronic Health Records (EHRs) from Netmedica Italian (NMI) cloud infrastructure	Primary care management of Type 2 Diabetes (T2D) patients	The DSS improved chronic care quality with up to 98% classification accuracy and led to a 12% increase in patients without complications.	The study developed a machine-learning-based DSS that analyzes EHR data to improve diabetes chronic care, demonstrating benefits for GPs and patients.	Comprehensive Chronic Disease Management and Coordinated Care
Application of machine learning methodology to assess the performance of DIABETIMSS program for patients with type 2 diabetes in family medicine clinics in Mexico	You et al.	2019	BMC Medical Informatics and Decision Making	10.1186/s12911-019-0950-5	Retrospective observational study using machine learning	Family medicine clinics in Mexico	78,894 T2D patients, with 37,767 receiving care through DIABETIMSS	Electronic health records and laboratory databases	Primary care management of type 2 diabetes	DIABETIMSS program led to a pooled estimate of 5% improvement in glycemic control, with machine learning identifying subgroups benefitting the most.	The study demonstrated the utility of machine learning methods in evaluating the DIABETIMSS program's effectiveness and emphasized the potential for personalized patient care improvements.	Comprehensive Chronic Disease Management and Coordinated Care
The Clinical Influence after Implementation of Convolutional Neural Network-Based Software for Diabetic Retinopathy Detection in the Primary Care Setting	Li et al.	2021	Life	10.3390/life11030200	Cross-sectional study	Endocrinology department at a hospital in Taiwan	716 patients (before implementation), 700 patients (after implementation)	Retinal images graded by software and ophthalmologists	DR screening in primary care	AI software improved grading timeliness (77.6% vs. 66.8%) but showed varying agreement levels with endocrinologists (kappa values 0.17–0.65).	This study assessed AI software for DR detection, noting clinical workflow improvements and the importance of local validation.	Comprehensive Chronic Disease Management and Coordinated Care
Diagnostic Accuracy of a Device for the Automated Detection of Diabetic Retinopathy in a Primary Care Setting	Verbraak et al.	2019	Diabetes Care	10.2337/dc18-0148	Diagnostic accuracy study	Primary care in the Netherlands	1,616 Type 2 diabetes patients	Retinal images from primary care screenings	Automated detection of diabetic retinopathy	Device achieved 100% sensitivity and 97.8% specificity for vision-threatening DR.	The hybrid AI device is highly accurate for DR detection in primary care settings.	Comprehensive Chronic Disease Management and Coordinated Care
A machine learning tool for identifying non-metastatic colorectal cancer in primary care	Nemlander et al.	2023	European Journal of Cancer	10.1016/j.ejca.2023.01.011	Case-control study using stochastic gradient boosting for cancer risk prediction	Primary healthcare in Västra Götaland Region, Sweden	542 patients with non-metastatic colorectal cancer and 2,139 matched controls	Swedish Cancer Registry and VEGA healthcare database	Developed and tested a predictive model based on machine learning applied to diagnostic data and patient consultations.	- Model achieved 73.3% sensitivity and 83.5% specificity. - Key predictors included iron deficiency anemia and change in bowel habit, with the highest relative influence.	This study developed a machine learning model to predict non-metastatic colorectal cancer in primary care, highlighting key diagnostic variables for improved early detection.	Early Intervention and Decision Support
Using artificial intelligence in a primary care setting to identify patients at risk for cancer: a risk prediction model based on routine laboratory tests	Soerensen et al.	2022	Clinical Chemistry and Laboratory Medicine (CCLM)	10.1515/cclm-2021-1015	Retrospective cohort study using AI and logistic regression for cancer risk prediction	Primary care setting in Southern Denmark	6,592 analytical profiles from patients with non-specific symptoms referred by GPs	Routine laboratory test data from the Lillebaelt Hospital and Regional Cancer Registry	Developed AI and logistic regression models to generate cancer risk scores based on routine blood tests. Validated using internal and out-of-time datasets.	- AI model achieved better AUC (0.86) in validation than logistic regression (0.80). - Both models performed comparably in the out-of-time validation cohort (AUC = 0.79).	The study evaluated an AI model for cancer risk prediction using routine blood tests, demonstrating its potential to support primary care decision-making, with results comparable to traditional statistical models.	Early Intervention and Decision Support
Artificial intelligence-enabled electrocardiograms for identification of patients with low ejection fraction: a pragmatic, randomized clinical trial	Yao et al.	2021	Nature Medicine	10.1038/s41591-021-01335-4	Pragmatic cluster-randomized clinical trial of AI-enabled ECG tool	120 primary care teams across 45 clinics	22,641 adults receiving ECGs (11,573 intervention; 11,068 control)	Electronic health records (EHRs)	AI-enabled ECG integrated into clinical workflows for identifying low ejection fraction (EF ≤50%).	- Intervention increased diagnosis of low EF from 1.6% to 2.1% (OR: 1.32, P = 0.007). - More echocardiograms performed in intervention group for patients with positive AI results (49.6% vs 38.1%, P < 0.001). - Positive AI results correlated with early identification of low EF.	The study demonstrates that integrating AI-enabled ECGs into routine primary care workflows can improve early detection of low EF, leading to increased diagnostic rates and better resource allocation for echocardiograms.	Early Intervention and Decision Support
Clinician Adoption of an Artificial Intelligence Algorithm to Detect Left Ventricular Systolic Dysfunction in Primary Care	Rushlow et al.	2022	Mayo Clinic Proceedings	10.1016/j.mayocp.2022.04.008	Secondary analysis of a pragmatic, cluster-randomized clinical trial	48 primary care practices across the Midwest USA	165 primary care clinicians and 11,573 adult patients	EHR data, clinician surveys, and ECG records	AI-enabled ECG tool implemented in routine workflows for detecting low ejection fraction (EF ≤50%).	- High adopters of AI tools were twice as likely to diagnose low EF (33.9%) compared to low adopters (16.3%). - High adopters more often ordered echocardiograms following AI alerts.	This study highlights that higher adoption rates of an AI-enabled clinical decision tool significantly improved the detection of low EF in primary care settings.	Early Intervention and Decision Support
Diagnostic accuracy of the PMcardio smartphone application for artificial intelligence-based interpretation of electrocardiograms in primary care (AMSTELHEART-1)	Himmelreich et al.	2023	Cardiovascular Digital Health Journal	10.1016/j.cvdhj.2023.03.002	Diagnostic accuracy validation study for a smartphone ECG app	11 general practices in the Netherlands	290 primary care patients undergoing 12-lead ECG	12-lead ECGs and expert cardiologist interpretations	Validated PMcardio app as a diagnostic tool for 12-lead ECG interpretation, with CE certification.	- Sensitivity for atrial fibrillation (AF): 97%; specificity: 99%. - Sensitivity for major ECG abnormalities: 86%; specificity: 92%.	PMcardio demonstrated excellent diagnostic accuracy for AF and good accuracy for other major ECG abnormalities, validating its use in primary care.	Early Intervention and Decision Support
Point-of-care screening for heart failure with reduced ejection fraction using artificial intelligence during ECG-enabled stethoscope examination in London, UK: a prospective, observational, multicentre study	Bachtiger et al.	2022	The Lancet Digital Health	10.1016/S2589-7500(21)00256-9	Prospective, multicentre observational study of AI-based screening	Seven NHS sites in London, UK	1,050 patients undergoing transthoracic echocardiography	Single-lead ECGs recorded with ECG-enabled stethoscope and echocardiogram results	AI-ECG model adapted for single-lead ECG detection of reduced ejection fraction (LVEF ≤40%).	- Best single-lead position achieved AUROC of 0.85, sensitivity of 84.8%, and specificity of 69.5%. - Combining two positions improved AUROC to 0.91 with sensitivity of 91.9% and specificity of 80.2%.	This study validated an AI-based ECG model as a potential screening tool for heart failure with reduced ejection fraction in primary care settings, leveraging widely available devices.	Early Intervention and Decision Support
A Point-of-Care, Real-Time Artificial Intelligence System to Support Clinician Diagnosis of a Wide Range of Skin Diseases	Dulmage et al.	2021	Journal of Investigative Dermatology	10.1016/j.jid.2020.08.027	Validation study of AI for dermatological morphology classification	AI system tested on clinical images from diverse skin types	222 clinical images tested on AI and 15 internal medicine physicians	Dermatologist-labeled images and clinical metadata	AI system validated for morphology classification, achieving 80% accuracy with top-3 predictions.	- AI achieved 68% accuracy for single predictions and 80% accuracy with top-3 predictions. - Comparable performance across different Fitzpatrick skin types (P = 0.79).	AI system demonstrated robust accuracy in dermatological morphology classification, with potential for clinical decision support in primary care.	Early Intervention and Decision Support
Clinical Utility of an AI-powered, Handheld Elastic Scattering Spectroscopy Device on the Diagnosis and Management of Skin Cancer by Primary Care Physicians	Jaklitsch et al.	2023	Journal of Primary Care & Community Health	10.1177/21501319231205979	Observational study evaluating ESS device for skin cancer management	57 primary care physicians evaluating skin lesions using ESS device	50 clinical images of skin lesions (25 malignant, 25 benign)	Clinical images and histological assessments	ESS device validated as an adjunctive tool, providing diagnostic sensitivity of 88% and management sensitivity of 94%.	- Diagnostic sensitivity improved from 67% to 88% with ESS device (P < 0.0001). - Management sensitivity improved from 81% to 94% (P = 0.0009). - No significant impact on diagnostic specificity.	This study demonstrated that the ESS device enhances diagnostic and management sensitivity in primary care skin cancer evaluations.	Early Intervention and Decision Support
Development and Assessment of an Artificial Intelligence-Based Tool for Skin Condition Diagnosis by Primary Care Physicians and Nurse Practitioners in Teledermatology Practices	Jain et al.	2021	JAMA Network Open	10.1001/jamanetworkopen.2021.7249	Multiple-reader, multiple-case diagnostic study assessing AI assistance for dermatologic diagnosis	Teledermatology practices across 11 sites in the US	1,048 retrospective dermatology cases reviewed by 40 clinicians (20 PCPs and 20 NPs)	Clinical images, medical history, and dermatologist-provided reference diagnoses	AI-based tool improved diagnostic agreement with reference diagnoses from 48% to 58% for PCPs and 46% to 58% for NPs.	- AI assistance reduced biopsy and referral rates while increasing diagnostic agreement for less ambiguous cases. - Clinician confidence in diagnoses improved significantly with AI assistance.	AI-assisted diagnosis improved agreement with dermatologists and reduced unnecessary biopsies and referrals, highlighting its potential for teledermatology.	Early Intervention and Decision Support
Evaluation of an artificial intelligence-based decision support for the detection of cutaneous melanoma in primary care: a prospective real-life clinical trial	Papachristou et al.	2024	British Journal of Dermatology	10.1093/bjd/ljae021	Prospective multicenter clinical trial evaluating AI-based decision support for melanoma detection	36 primary care centers in Sweden	253 skin lesions assessed in 228 patients	Dermoscopy images, app outcomes, and histopathology/clinical diagnosis	AI-based app achieved AUROC of 0.96 for melanoma detection; sensitivity and specificity of 95.2% and 84.5%, respectively.	- High negative predictive value (NPV) of 99.5% for all melanomas and 100% for invasive melanomas. - Potential reduction in unnecessary excisions and referrals, improving accessibility for actual melanoma cases.	This study showed that AI-based decision support tools can enhance diagnostic accuracy for melanoma detection in primary care, reducing unnecessary interventions.	Early Intervention and Decision Support
Exploring the feasibility of an artificial intelligence based clinical decision support system for cutaneous melanoma detection in primary care - a mixed method study	Helenason et al.	2024	Scandinavian Journal of Primary Health Care	10.1080/02813432.2023.2283190	Mixed-method study evaluating the feasibility of an AI-based CDS tool for melanoma detection	Five primary healthcare centers in Sweden	15 PCPs using the AI tool in near-live simulations and a reader study of 18 dermoscopic images	Dermoscopic images and semi-structured interviews	AI-based CDS tool achieved 90% sensitivity and 65% specificity in melanoma detection. System Usability Scale (SUS) scored an average of 84.8.	- AI support increased PCPs' diagnostic accuracy in image interpretation. - Trust, usability, and integration were key factors for successful implementation.	The study highlighted the potential of AI-based CDS tools for melanoma detection in primary care, emphasizing usability and trust as critical for adoption.	Early Intervention and Decision Support
Exploring the potential of artificial intelligence in improving skin lesion diagnosis in primary care	Escalé-Besa et al.	2023	Scientific Reports	10.1038/s41598-023-31340-1	Prospective diagnostic accuracy study of an AI tool for skin lesion classification	Six primary care centers in Catalonia, Spain	100 patients with skin lesions assessed by GPs, AI, and teledermatology	Clinical photographs, teledermatology diagnoses, and AI model outputs	AI model tested for 44 skin diseases; achieved Top-1 accuracy of 39%, Top-3 of 61%, and Top-5 of 72%.	- Diagnostic accuracy of AI was lower than GPs (64%) and teledermatologists (72%). - Top-5 accuracy (89%) comparable to dermatologist Top-3 accuracy (90%). - GPs reported AI as useful for differential diagnosis in 92% of cases.	This study validated an AI tool for skin lesion diagnosis in a primary care setting, emphasizing its potential to support differential diagnosis despite accuracy limitations.	Early Intervention and Decision Support
Implementation of artificial intelligence algorithms for melanoma screening in a primary care setting	Giavina-Bianchi et al.	2021	PLOS ONE	10.1371/journal.pone.0257006	Development and validation of AI algorithms for melanoma screening	Primary care centers in Brazil	Clinical and dermoscopy images from teledermatology (over 100,000 images) and external datasets (30,425 images).	Clinical and dermoscopic images from multiple datasets and teledermatology projects	AI achieved 89.3% accuracy (dermoscopy) and 84.7% accuracy (clinical images) with AUC values above 0.9.	- High sensitivity and specificity for melanoma detection using AI models. - AI-based CAD system showed promise for improving lesion management and timely specialist access in underserved areas.	AI-based CAD systems demonstrated robust performance in melanoma detection and risk stratification, suitable for primary care integration.	Early Intervention and Decision Support
Deep Neural Frameworks Improve the Accuracy of General Practitioners in the Classification of Pigmented Skin Lesions	Lucius et al.	2020	Diagnostics	10.3390/diagnostics10110969	Model development and evaluation study	Primary care in Argentina	Open-source dataset with 10,015 skin images (HAM10000)	International Skin Imaging Collaboration (ISIC) archive	Skin lesion classification	Deep neural networks improved classification accuracy, achieving up to 83.88% accuracy for high-resolution images.	The study demonstrates the value of DNNs in assisting non-dermatologist physicians with accurate skin lesion classification in routine clinical settings.	Early Intervention and Decision Support
Implementation of artificial intelligence for the detection of cutaneous melanoma within a primary care setting: prevalence and types of skin cancer in outdoor enthusiasts	Miller et al.	2023	PeerJ	10.7717/peerj.15737	Cross-sectional study assessing AI dermatoscope for melanoma detection	Skin cancer clinics in Southeast Queensland, Australia	423 participants: surfers (108), swimmers (60), walkers/runners (255)	High-resolution dermatoscope and histopathology results	AI-based dermatoscope achieved 53.3% sensitivity, 54.4% specificity, and 54.2% accuracy for melanoma detection.	- Highest melanoma prevalence among surfers (6.48%), followed by walkers/runners (4.3%) and swimmers (3.33%). - AI underperformed compared to clinical expectations but highlighted potential utility with improved versions.	The study demonstrated higher skin cancer prevalence in outdoor enthusiasts and emphasized AI's potential as an adjunctive diagnostic tool with room for improvement.	Early Intervention and Decision Support
Evaluating machine learning classifiers for glaucoma referral decision support in primary care settings	Kaskar et al.	2022	Scientific Reports	10.1038/s41598-022-12270-w	Retrospective cohort study of machine learning classifiers for glaucoma prediction	General population cohort from AREDS dataset	3,015 subjects without glaucoma at enrollment; 337 developed glaucoma during follow-up	AREDS database (demographics, systemic, and ocular data)	Logistic regression, SVM, and AdaBoost models achieved sensitivities of 52%-60% and specificities of 69%-77%.	- Predictive models demonstrated feasibility for primary care-based glaucoma screening. - Age and intraocular pressure were the most predictive features.	This study highlighted the potential of machine learning classifiers for early glaucoma detection using non-ocular features, paving the way for primary care-based risk prediction tools.	Early Intervention and Decision Support
Evaluation of an OCT-AI-Based Telemedicine Platform for Retinal Disease Screening and Referral in a Primary Care Setting	Liu et al.	2022	Translational Vision Science & Technology	10.1167/tvst.11.3.4	Evaluation study of an OCT-AI-based telemedicine platform for retinal disease screening	Four primary care stations in Jing’an district, Shanghai, China	1257 participants aged ≥50 years	OCT imaging and AI-based analysis validated against ophthalmologist grading	AI achieved 96.6% sensitivity and 98.8% specificity for detecting urgent cases. Telemedicine platform reduced workload for human consultation by 96.2%.	- High diagnostic accuracy for urgent and routine retinal disease referrals. - Reduced burden on eye care services and enabled timely referrals.	This study validated the effectiveness of an OCT-AI-based telemedicine platform in detecting retinal diseases, improving care access, and reducing unnecessary consultations in primary care settings.	Early Intervention and Decision Support
Artificial intelligence in the GPs office: a retrospective study on diagnostic accuracy	Ellertsson et al.	2021	Scandinavian Journal of Primary Health Care	10.1080/02813432.2021.1973255	Retrospective study on ML accuracy in headache diagnosis	Primary health care centers in Iceland	2,563 clinical text notes from 13,682 patient visits	Clinical text notes (CTNs), diagnostic records	ML classifier outperformed GPs on diagnostic accuracy, sensitivity, and MCC for headache diagnoses.	- High diagnostic accuracy using ML on clinical text notes. - ML used similar features to GPs for diagnosis.	The study validated the feasibility of using ML for diagnosing primary headaches, demonstrating its potential for improving GP diagnostic accuracy.	Early Intervention and Decision Support
Artificial intelligence outperforms standard blood-based scores in identifying liver fibrosis patients in primary care	Blanes-Vidal et al.	2022	Scientific Reports	10.1038/s41598-022-06998-8	Prospective cohort study on AI for liver fibrosis detection	Primary care in Southern Denmark	3,352 asymptomatic subjects	Routine patient data, liver biopsies, transient elastography	AI-based models achieved AUC of 0.86–0.94 and NPV ≥ 0.98; outperformed traditional blood-based scores.	- Effective in detecting significant liver fibrosis in asymptomatic patients. - Reduced unnecessary liver biopsies.	AI ensemble learning models demonstrated high accuracy in liver fibrosis detection, highlighting their potential for routine primary care use.	Early Intervention and Decision Support
Impact of a Machine Learning-Based Decision Support System for Urinary Tract Infections: Prospective Observational Study in 36 Primary Care Practices	Herter et al.	2022	JMIR Medical Informatics	10.2196/27795	Prospective observational study on ML-CDSS for UTIs	36 primary care practices in the Netherlands	2,423 patients during implementation period	Electronic health records (EHRs), CDSS use database	CDSS increased treatment success from 75% to 80% in treatment practices.	- Statistically significant improvement in treatment success with CDSS support. - Validated results with subgroup analysis of 734 identified patients.	The study demonstrated the effectiveness of ML-based CDSS for improving treatment outcomes in UTI management in primary care.	Early Intervention and Decision Support
Adoption of a clinical decision support system to promote judicious use of antibiotics for acute respiratory infections in primary care	Litvin et al.	2012	International Journal of Medical Informatics	10.1016/j.ijmedinf.2012.03.002	Mixed-methods study	Primary care practices in the US	39 providers across nine practices	EHR data, provider interviews, and adoption metrics	Antibiotic prescribing for acute respiratory infections	CDSS adoption ranged from 39% to 77% across practices, with iterative design and staff engagement identified as key facilitators.	A CDSS for antibiotic prescribing showed promise in improving adherence to guidelines, but its success depended on integration with clinical workflows and iterative development.	Early Intervention and Decision Support
Analysis of 'One in a Million' primary care consultation conversations using natural language processing	Pyne et al.	2023	BMJ Health Care Informatics	10.1136/bmjhci-2022-100659	Quantitative study using machine learning models	Primary care consultations analyzed using NLP methods	239 primary care consultation transcripts from Bristol, UK, involving adult patients	'One in a Million' dataset, ICPC-2 descriptions, NICE CKS dataset	Several NLP classifiers were developed and evaluated, with the fine-tuned BERT classifier achieving the highest performance (F1 = 0.51).	Including patient speech improved classification accuracy. Distant supervision enhanced performance. NLP classifiers demonstrated potential for clinical coding.	The study explores the application of NLP to classify primary care consultation conversations, offering insights for developing smart digital assistants in clinical settings.	Primary Care Operations and Patient Management
Human- Versus Machine Learning-Based Triage Using Digitalized Patient Histories in Primary Care: Comparative Study	Entezarjou et al.	2020	JMIR Medical Informatics	10.2196/18930	Comparative study between human PCPs and ML-based triage	Primary care using digitalized patient histories in Sweden	276 patient histories evaluated by human PCPs and ML models	Automated patient interviewing software by Doctrin AB	Developed naïve Bayes, logistic regression, and random forest classifiers for triage using patient-reported histories.	- Low interrater reliability between physicians (Cohen κ = 0.20) and between ML models and physicians (Cohen κ = 0.17). - Higher accuracy in nonurgent case classification (74%) compared to urgent cases (42%). - Free-form text marginally influenced ML performance.	The study highlighted challenges in automating primary care triage using ML due to low consistency in human triage decisions, suggesting future improvements in external validation and training data handling.	Primary Care Operations and Patient Management
Teleconsultations between Patients and Healthcare Professionals in Primary Care in Catalonia: The Evaluation of Text Classification Algorithms Using Supervised Machine Learning	López Seguí et al.	2020	International Journal of Environmental Research and Public Health	10.3390/ijerph17031093	Evaluation of supervised machine learning algorithms for text classification	Primary care teleconsultations in Catalonia, Spain	3559 messages from 2268 teleconsultations	Teleconsultation messages from eConsulta	Developed 20 machine learning models (e.g., Random Forest, Naive Bayes) using various text vectorization techniques (TF-IDF, Word2Vec, etc.) for predictive purposes.	- Algorithms effectively predicted variables like 'avoiding face-to-face visits' and 'increased demand' with precision values up to 0.98. - Performance was lower for the 'type of consultation' variable (precision = 0.48).	This study demonstrates the potential of AI in text classification for healthcare teleconsultation services, paving the way for better decision-support systems and service evaluations.	Primary Care Operations and Patient Management
The association between use of ambient voice technology documentation during primary care patient encounters, documentation burden, and provider burnout	Owens et al.	2024	Family Practice	10.1093/fampra/cmad092	Observational study evaluating the use of ambient voice technology (DAX™)	Primary care providers within a community teaching health system	110 primary care providers surveyed, with 83 responses	Survey data and EPIC Signal database reports	DAX™ was implemented as an ambient voice recognition and NLP tool for documentation.	- High DAX™ use (>60%) was associated with reduced documentation time (28.8%) and lower burnout on the disengagement sub-score of the OLBI. - Total burnout scores were not significantly reduced.	This study highlights the potential of ambient voice recognition technologies like DAX™ to alleviate documentation burdens and partially reduce provider burnout.	Primary Care Operations and Patient Management
Identification of undiagnosed atrial fibrillation using a machine learning risk prediction algorithm and diagnostic testing (PULsE-AI) in primary care: cost-effectiveness of a screening strategy evaluated in a randomized controlled trial in England	Hill et al.	2022	Journal of Medical Economics	10.1080/13696998.2022.2102355	Randomized controlled trial of AI-based AF risk prediction	Six general practices in England	23,745 adults aged ≥30 without prior AF diagnosis	Electronic clinical records, diagnostic tests, and follow-up data	Evaluated the cost-effectiveness of a hybrid screening and diagnostic strategy using AI for AF detection.	- Screening strategy identified 45,493 new cases of AF in the UK. - Incremental cost-effectiveness ratio (ICER) of £3,994/QALY, demonstrating cost-effectiveness.	The PULsE-AI trial showed that using an AI-based risk prediction algorithm for AF detection is cost-effective and reduces primary care burden.	Primary Care Operations and Patient Management
Triaging Patients With Artificial Intelligence for Respiratory Symptoms in Primary Care to Improve Patient Outcomes: A Retrospective Diagnostic Accuracy Study	Ellertsson et al.	2023	Annals of Family Medicine	10.1370/afm.2970	Retrospective diagnostic accuracy study on AI for respiratory symptom triage	Primary care clinics in Reykjavik, Iceland	44,007 medical records, 23,819 patients	Clinical text notes (CTNs), ICD-10 codes, referrals, prescriptions	AI model achieved stratified triage with significant reductions in unnecessary chest X-rays and incidentaloma findings.	- Effective triage to reduce overtesting and streamline respiratory care. - No pneumonia detected in low-risk groups; improved resource utilization.	This study demonstrated AI's potential to triage respiratory symptoms effectively, reducing healthcare burden in primary care.	Primary Care Operations and Patient Management
Budget impact analysis of a machine learning algorithm to predict high risk of atrial fibrillation among primary care patients	Szymanski et al.	2022	Europace	10.1093/europace/euac016	Budget impact analysis of an AI-based risk prediction model	General practice setting in the UK	UK primary care patients aged 65+	Clinical Practice Research Datalink (CPRD), NHS datasets	Atrial fibrillation screening in primary care	Implementation of the AI model reduced undiagnosed AF cases by 27% and prevented 3,299 strokes while reducing NHS care costs.	AI-based risk prediction for AF in primary care could close detection gaps and prevent strokes while reducing healthcare costs.	Primary Care Operations and Patient Management
Machine learning optimization of an electronic health record audit for heart failure in primary care	Raat et al.	2021	ESC Heart Failure	10.1002/ehf2.13724	Prospective observational trial	Primary care in Belgium	18,011 patients aged 40+	Electronic health records (EHRs)	Heart failure diagnosis and management	The optimized audit model identified over 80% of GP-assessed HF cases while reducing the screening caseload by 33%.	This study demonstrated the use of ML to optimize EHR audits for heart failure, improving diagnostic accuracy in primary care.	Primary Care Operations and Patient Management
Analysis of Primary Care Provider Electronic Health Record Notes for Discussions of Prediabetes Using Natural Language Processing Methods	Tseng et al.	2021	Journal of General Internal Medicine	10.1007/s11606-020-06400-1	Validation study using NLP methods	Primary care clinics in the USA	1095 encounters for prediabetes	EHR notes from academic medical centers	Discussions on prediabetes care in primary care	NLP models identified prediabetes discussions with sensitivity of 0.979 and specificity of 0.956.	The study validated an NLP tool for identifying clinical discussions on prediabetes, highlighting gaps in evidence-based care delivery.	Primary Care Operations and Patient Management
Using Classification and Regression Trees (CART) to Identify Prescribing Thresholds for Cardiovascular Disease	Schilling et al.	2016	PharmacoEconomics	10.1007/s40273-015-0342-3	Cross-sectional study using CART	General practices in Australia	1903 patients without prior lipid-lowering prescriptions	AusHeart Study linked to Medicare administrative data	Prescribing practices for lipid-lowering medications	GPs relied on individual risk factors and sociodemographics rather than absolute risk guidelines in prescribing decisions.	The study applied CART to analyze GP prescribing patterns, identifying deviations from absolute risk guidelines.	Primary Care Operations and Patient Management
Evaluating topic model interpretability from a primary care physician perspective	Arnold et al.	2016	Computer Methods and Programs in Biomedicine	10.1016/j.cmpb.2015.10.014	Evaluation study	Medical records from patients with brain cancer, lung cancer, or acute ischemic stroke	936 patients	Topic modeling on clinical reports	Primary care document summarization	A 100-topic model provided the best granularity for clinical summarization, with PCPs rating topics more favorably than students.	The study validated topic models for summarizing clinical records, emphasizing their utility for primary care physicians.	Primary Care Operations and Patient Management
A predictive model for decreasing clinical no-show rates in a primary care setting	Ahmad et al.	2021	International Journal of Healthcare Management	10.1080/20479700.2019.1698864	Validation study	US primary care practice	Patient appointments from 2014 to 2016	Electronic health record system	Missed appointment prediction	The model improved scheduling efficiency by predicting no-shows with 47% sensitivity and 79% specificity.	Implementation of predictive modeling enhances appointment scheduling and reduces lost productivity in primary care.	Primary Care Operations and Patient Management
